# Supplementary material for: IgG4-related retroperitoneal fibrosis mimicking perinephric extension of renal cell carcinoma on CT: a case report
Source: BJR Case Rep. 2026 Apr 20;12(3):uaag016. doi: 10.1093/bjrcr/uaag016 (PMC13171608; doi:10.1093/bjrcr/uaag016)
Supplement: uaag016_Supplementary_Data [file uaag016_supplementary_data.zip]

Archive with 4 entries (4 files):
- Supplementary_Document_1.docx
- 27-Apr-2026_012941_Supplementary_Document_1.docx
- 27-Apr-2026_012942_Supplementary_Document_1.pdf
- Supplementary_Document_1.pdf
